# Supplementary material for: A multi-machine learning framework identifies novel PANoptosis-related biomarkers and their immune landscape in ulcerative colitis: Insights from transcriptomics and experimental validation
Source: Front Immunol. 2026 Feb 18;17:1729942. doi: 10.3389/fimmu.2026.1729942 (PMC12956638; doi:10.3389/fimmu.2026.1729942)
Supplement: Supplementary file 1 [file SupplementaryFile1.zip]

Archive with 2 entries (2 files):
- Suppl. Table 5.DOCX
- Suppl. Tables 1-4, Suppl. Figures.DOCX
